# Supplementary material for: Inhibition of ACSS2-mediated histone crotonylation alleviates kidney fibrosis via IL-1β-dependent macrophage activation and tubular cell senescence
Source: Nat Commun. 2024 Apr 13;15:3200. doi: 10.1038/s41467-024-47315-3 (PMC11016098; doi:10.1038/s41467-024-47315-3)
Supplement: Supplementary file 4 — Supplementary Data 1 [file 41467_2024_47315_MOESM4_ESM.xlsx]

## Sheet: Supplementary Table 1
	Supplementary Table 1. Basis characteristics of the patients
		Data
	Male/female (No./No.)	14/8
	Age range (Years)	48.59 ± 12.12
	Serum creatine (µmol/L)	162.5 ± 84.1
	eGFR (CKD-EPIcrea) (ml/min/m2)	47.39 ± 28.56
	Cause of diseases
	Diabetes nephrology (No.)	9
	ANCA-Associated Vasculitis Neuropathies (No.)	6
	IgA nephrology (No.)	3
	Focal segmental glomerulosclerosis (No.)	3
	Normal tissue next to renal tumor	1
