# Supplementary material for: Inhibition of ACSS2-mediated histone crotonylation alleviates kidney fibrosis via IL-1β-dependent macrophage activation and tubular cell senescence
Source: Nat Commun. 2024 Apr 13;15:3200. doi: 10.1038/s41467-024-47315-3 (PMC11016098; doi:10.1038/s41467-024-47315-3)
Supplement: Supplementary file 5 — Supplementary Data 2 [file 41467_2024_47315_MOESM5_ESM.xlsx]

## Sheet: Sheet1
	Supplementary Data 2. Multivariate regression of patients to adjust age and sex influence
	Dependent variable	Serum Creatine
	Parameter estimates	Variable	Estimate	Standard error	95% CI (asymptotic)	|t|	P value	P value summary
	β0	Intercept	-108.1	69.7	-254.5 to 38.36	1.551	0.1384	ns
	β1	Nuclear	41.79	9.922	20.94 to 62.64	4.212	0.0005	***
		Positive %
	β2	age	0.847	1.151	-1.571 to 3.265	0.7358	0.4713	ns
	β3	Sex [Male]	2.078	27.42	-55.54 to 59.69	0.07575	0.9404	ns
	Dependent variable	eGFR
	Parameter estimates	Variable	Estimate	Standard error	95% CI (asymptotic)	|t|	P value	P value summary
	β0	Intercept	148.2	16.69	113.1 to 183.2	8.875	<0.0001	****
	β1	Nuclear	-18.01	2.377	-23.01 to -13.02	7.579	<0.0001	****
		Positive %
	β2	age	0.02967	0.2757	-0.5496 to 0.6090	0.1076	0.9155	ns
	β3	Sex [Male]	-6.128	6.569	-19.93 to 7.672	0.9329	0.3632	ns
	Dependent variable	Serum Creatine
	Parameter estimates	Variable	Estimate	Standard error	95% CI (asymptotic)	|t|	P value	P value summary
	β0	Intercept	-289.7	172.6	-652.3 to 72.84	1.679	0.1105	ns
	β1	Cytoplasm	8.176	3.643	0.5212 to 15.83	2.244	0.0376	*
		Positive %
	β2	age	2.178	1.379	-0.7198 to 5.075	1.579	0.1317	ns
	β3	Sex [Male]	10.35	35.24	-63.68 to 84.39	0.2938	0.7723	ns
	Dependent variable	eGFR
	Parameter estimates	Variable	Estimate	Standard error	95% CI (asymptotic)	|t|	P value	P value summary
	β0	Intercept	220.8	56.39	102.3 to 339.3	3.915	0.001	**
	β1	Cytoplasm	-3.393	1.191	-5.895 to -0.8920	2.85	0.0106	*
		Positive %
	β2	age	-0.5438	0.4507	-1.491 to 0.4031	1.207	0.2432	ns
	β3	Sex [Male]	-9.356	11.52	-33.55 to 14.84	0.8125	0.4271	ns
	*p<0.05,**p<0.01, ***p<0.001, ****p<0.0001; Two-sided statistical testsand ; Multivariate regression adjusting age and sex.
