# Supplementary material for: Inhibition of ACSS2-mediated histone crotonylation alleviates kidney fibrosis via IL-1β-dependent macrophage activation and tubular cell senescence
Source: Nat Commun. 2024 Apr 13;15:3200. doi: 10.1038/s41467-024-47315-3 (PMC11016098; doi:10.1038/s41467-024-47315-3)
Supplement: Supplementary file 6 — Supplementary Data 3 [file 41467_2024_47315_MOESM6_ESM.xlsx]

## Sheet: Sheet1
Supplementary Table 3. The pharmacokinetic data of ACSS2 inhibitor via i.p. administration.
		Mean	SD
	AUC0-t (µg/L*h)	10021.1	860.95
	T1/2 (h)	12.25	6.72
	Tmax (h)	0.33	0.14
	Cmax (µg/L)	4225	636.06
