# Supplementary material for: Inhibition of ACSS2-mediated histone crotonylation alleviates kidney fibrosis via IL-1β-dependent macrophage activation and tubular cell senescence
Source: Nat Commun. 2024 Apr 13;15:3200. doi: 10.1038/s41467-024-47315-3 (PMC11016098; doi:10.1038/s41467-024-47315-3)
Supplement: Supplementary file 7 — Supplementary Data 4 [file 41467_2024_47315_MOESM7_ESM.xlsx]

## Sheet: Sheet1
	Supplementary Table 4. The list of chemicals and primary antibodies.
	Name	Company	Catalog Number
	CCK8	ApexBio	K1018
	SA-b-gal	Beyotime	C0602
	ACSS2 inhibitor	Selleckchem	S8588
	Coomassie brilliant blue	Beyotime	P0017F
	DAPI	Solarbio	D8200
	Crotonate	Lebo Tech	107937
	IL1b	PeproTech	211-11B
	invivoMAb anti-mouse IL-1b	Bio X Cell	BE0246
	human IL-1b ELISA KIT	Ruixin Bio Tech	RX106152H
	mice IL-1b ELISA KIT	Ruixin Bio Tech	RX203063M
	anti-pan Kcr	PTM	PTM-501
	anti-H3K9cr	PTM	PTM-539
	anti-H3K9ac	Motif Active	39017
	anti-H3K14cr	PTM	PTM-535
	anti-H3K14ac	Active Motif	39599
	anti-H3K18cr	PTM	PTM-517
	anti-H3K18ac	HuaAn Biotechnology	HA500046
	anti-H3K27cr	PTM	PTM-545RM
	anti-H3K27ac	HuaAn Biotechnology	HA500047
	anti-H3K4cr	PTM	PTM-527
	anti-H3K4ac	ABclonal	A16078
	anti-H3K23cr	PTM	PTM-519
	anti-H3K23ac	ABclonal	A18154
	anti-H3K36cr	PTM	PTM-536
	anti-H3K36ac	ABclonal	A16077
	anti-H2BK34cr	PTM	PTM-514
	anti-H3	HuaAn Biotechnology	EM30605
	anti-ACSS2	SAB	58003
	anti-SIRT1	Affinity	DF6033
	anti-SIRT2	ABclonal	A12575
	anti-SIRT3	CST	D22A3
	anti-SIRT4	Proteintech	66543-1
	anti-SIRT5	Proteintech	15122-1
	anti-SIRT6	HuaAn Biotechnology	R1511-1
	anti-HDAC1	ABclonal	A19571
	anti-HDAC2	ABclonal	A19626
	anti-HDAC3	ABclonal	A19537
	anti-GAPDH	Zenbioscience	200306-7E4
	anti-FN1	BOSTER	BA1772
	anti-COL6	HuaAn Biotechnology	ET1612-91
	anti-COL1a1	BOSTER	PB0981
	anti-ASMA	Abcam	ab196919
	anti-IL1b	R&D Systems	AF-401-NA
	anti-cleaved IL1b	CST	12242S
	anti-P53	HuaAn Biotechnology	M1312-2
	anti-IL6	HuaAn Biotechnology	EM170414
	anti-MCP1	Affinity	DF7577
	anti-CDKN2A/p16INK4a	HuaAn Biotechnology	ER2001-30
	anti-IL1r1	Proteintech	27348-1-AP
	anti-F4/80	Abcam	ab111101
	anti-INOS	Abcam	ab283655
	DAPI	Solarbio	D8200
	Secondary antibodies	Jackson ImmunoResearch	111-545-144
