# Supplementary material for: Inhibition of ACSS2-mediated histone crotonylation alleviates kidney fibrosis via IL-1β-dependent macrophage activation and tubular cell senescence
Source: Nat Commun. 2024 Apr 13;15:3200. doi: 10.1038/s41467-024-47315-3 (PMC11016098; doi:10.1038/s41467-024-47315-3)
Supplement: Supplementary file 8 — Supplementary Data 5 [file 41467_2024_47315_MOESM8_ESM.xlsx]

## Sheet: Sheet1
	Supplementary Data 5. The list of primer sequences.
		Gene	Sequence
	Mouse	F-Fn1	ATGTGGACCCCTCCTGATAGT
		R-Fn1	GCCCAGTGATTTCAGCAAAGG
		F-Co1α1	GCTCCTCTTAGGGGCCACT
		R-Co1α1	ATTGGGGACCCTTAGGCCAT
		F-Acta2	CCCAGACATCAGGGAGTAATGG
		R-Acta2	TCTATCGGATACTTCAGCGTCA
		F-Mcp1	TTAAAAACCTGGATCGGAACCAA
		R-Mcp1	GCATTAGCTTCAGATTTACGGGT
		F-IL1β	GAAATGCCACCTTTTGACAGTG
		R-IL1β	TGGATGCTCTCATCAGGACAG
		F-IL6	TAGTCCTTCCTACCCCAATTTCC
		R-IL6	TTGGTCCTTAGCCACTCCTTC
		F-Mmp9	GCAGAGGCATACTTGTACCG
		R-Mmp9	TGATGTTATGATGGTCCCACTTG
		F-Trp53	CCCCTGTCATCTTTTGTCCCT
		R-Trp53	AGCTGGCAGAATAGCTTATTGAG
		F-Acss2	CACGGGAGTTTTGGGGAAACA
		R-Acss2	GTTGCTCCTTTCATCCACTCA
		F-GAPDH	AGGTCGGTGTGAACGGATTTG
		R-GAPDH	GGGGTCGTTGATGGCAACA
		F-HDAC1	TGAAGCCTCACCGAATCCG
		R-HDAC1	GGGCGAATAGAACGCAGGA
		F-HDAC2	GGAGGAGGCTACACAATCCG
		R-HDAC2	TCTGGAGTGTTCTGGTTTGTCA
		F-HDAC3	GCCAAGACCGTGGCGTATT
		R-HDAC3	GTCCAGCTCCATAGTGGAAGT
		F-SIRT1	TGATTGGCACCGATCCTCG
		R-SIRT1	CCACAGCGTCATATCATCCAG
		F-SIRT2	GCGGGTATCCCTGACTTCC
		R-SIRT2	CGTGTCTATGTTCTGCGTGTAG
		F-SIRT3	GAGCGGCCTCTACAGCAAC
		R-SIRT3	GGAAGTAGTGAGTGACATTGGG
		F-SIRT4	GATTGACTTTCAGGCCGACAA
		R-SIRT4	GCGGCACAAATAACCCCGA
		F-SIRT5	CCAGTTGTGTTGTAGACGAAAGC
		R-SIRT5	TTCCGAAAGTCTGCCATATTTGA
		F-SIRT6	CTCCAGCGTGGTTTTCCACA
		R-SIRT6	GCCCATGCGTTCTAGCTGA
		F-Cdkn2a	CGCAGGTTCTTGGTCACTGT
		R-Cdkn2a	TGTTCACGAAAGCCAGAGCG
		F-Cdkn1a	CCTGGTGATGTCCGACCTG
		R-Cdkn2a	CCATGAGCGCATCGCAATC
	Human	F-GAPDH	GGAGCGAGATCCCTCCAAAAT
		R-GAPDH	GGCTGTTGTCATACTTCTCATGG
		F-Acss2	AAAGGAGCAACTACCAACATCTG
		R-Acss2	GCTGAACTGACACACTTGGAC
		F-Mcp1	CAGCCAGATGCAATCAATGCC
		R-Mcp1	TGGAATCCTGAACCCACTTCT
		F-IL1β	ATGATGGCTTATTACAGTGGCAA
		R-IL1β	GTCGGAGATTCGTAGCTGGA
		F-IL6	ACTCACCTCTTCAGAACGAATTG
		R-IL6	CCATCTTTGGAAGGTTCAGGTTG
		F-Mmp9	TGTACCGCTATGGTTACACTCG
		R-Mmp9	GGCAGGGACAGTTGCTTCT
		F-HDAC1	CTACTACGACGGGGATGTTGG
		R-HDAC1	GAGTCATGCGGATTCGGTGAG
		F-HDAC2	ATGGCGTACAGTCAAGGAGG
		R-HDAC2	TGCGGATTCTATGAGGCTTCA
		F-HDAC3	CCTGGCATTGACCCATAGCC
		R-HDAC3	CTCTTGGTGAAGCCTTGCATA
		F-SIRT1	TAGCCTTGTCAGATAAGGAAGGA
		R-SIRT1	ACAGCTTCACAGTCAACTTTGT
		F-SIRT2	TGCGGAACTTATTCTCCCAGA
		R-SIRT2	GAGAGCGAAAGTCGGGGAT
		F-SIRT3	ACCCAGTGGCATTCCAGAC
		R-SIRT3	GGCTTGGGGTTGTGAAAGAAG
		F-SIRT4	GCTTTGCGTTGACTTTCAGGT
		R-SIRT4	CCAATGGAGGCTTTCGAGCA
		F-SIRT5	GCCATAGCCGAGTGTGAGAC
		R-SIRT5	CAACTCCACAAGAGGTACATCG
		F-SIRT6	CCCACGGAGTCTGGACCAT
		R-SIRT6	CTCTGCCAGTTTGTCCCTG
